# Supplementary material for: Profitability, energetics and GHGs emission estimation from rice-based cropping systems in the coastal saline zone of West Bengal, India
Source: PLoS One. 2020 May 21;15(5):e0233303. doi: 10.1371/journal.pone.0233303 (PMC7241814; doi:10.1371/journal.pone.0233303)
Supplement: S3 File — (CSV) [file pone.0233303.s003.csv]

Authors	Title	Publication	Volume	Number	Pages	Year	Publisher
Zheng, Xunhua; Wang, Mingxing; Wang, Yuesi; Shen, Renxing; Gou, Ji; Li, Jing; Jin, Jisheng; Li, Laotu;	Impacts of soil moisture on nitrous oxide emission from croplands: a case study on the rice-based agro-ecosystem in Southeast China	Chemosphere-Global Change Science	2	2	207-224	2000	Elsevier
Minh, Ngô Đức; Trịnh, Mai Văn; Wassmann, Reiner; Sander, Bjorn Ole; Hòa, Trần Đăng; Lê Trang, Nguyễn; Khải, Nguyễn Mạnh;	Simulation of Methane Emission from Rice Paddy Fields in Vu Gia-Thu Bồn River Basin of Vietnam Using the DNDC Model: Field Validation and Sensitivity Analysis	VNU Journal of Science: Earth and Environmental Sciences	31	1		2015
Choudhury, Suborna Roy; Chowdhury, Md Rtion;	Moderation of green-house gas emission from rice-based cropping system to combat the effect of climate change	Research on Crops	16	3	378-388	2015	Gaurav Society of Agricultural Research Information Centre
Ussiri, David; Lal, Rattan;	Nitrous oxide emissions from rice fields	Soil Emission of Nitrous Oxide and its Mitigation			213-242	2013	Springer
Ngo, Duc Minh; Tran, Dang Hoa; Hoang, Trong Nghia; Nguyen, Manh Khai; Sander, Bjorn Ole; Wassmann, Reiner;	Modelling nitrous oxide (N2O) emission from rice field in impacts of farming practices: A case study in Duy Xuyen district, Quang Nam province (Central Vietnam)	Journal of Vietnamese Environment	8	4	223-228	2016
Li, Cheng-fang; Kou, Zhi-kui; Yang, Jin-hua; Cai, Ming-li; Wang, Jin-ping; Cao, Cou-gui;	Soil CO2 fluxes from direct seeding rice fields under two tillage practices in central China	Atmospheric Environment	44	23	2696-2704	2010	Elsevier
Liu, Yuxue; Yang, Min; Wu, Yimin; Wang, Hailong; Chen, Yingxu; Wu, Weixiang;	Reducing CH 4 and CO 2 emissions from waterlogged paddy soil with biochar	Journal of Soils and Sediments	11	6	930-939	2011	Springer
Rashti, M Rezaei; Wang, WJ; Harper, SM; Moody, PW; Chen, CR; Ghadiri, H; Reeves, SH;	Strategies to mitigate greenhouse gas emissions in intensively managed vegetable cropping systems in subtropical Australia	Soil Research	53	5	475-484	2015	CSIRO
Duary, B; Teja, K Charan; Bhowmick, MK; Chakraborty, NR;	Conservation agriculture-A viable option for diversification, mitigation of climate change and rural livelihood security in Eastern India	Essays on Indian Economic Problems			153	2016	Renu Publishers, New Delhi
Nayak, Amaresh Kumar; Shahid, Md; Nayak, Anshuman Debashish; Dhal, Biswaranjan; Moharana, Khitish Chandra; Mondal, Biswajit; Tripathi, Rahul; Mohapatra, Shyamaranjan Das; Bhattacharyya, Pratap; Jambhulkar, Nitiprasad Namdeorao;	Assessment of ecosystem services of rice farms in eastern India	Ecological Processes	8	1	35	2019	Springer
