# Supplementary material for: Profitability, energetics and GHGs emission estimation from rice-based cropping systems in the coastal saline zone of West Bengal, India
Source: PLoS One. 2020 May 21;15(5):e0233303. doi: 10.1371/journal.pone.0233303 (PMC7241814; doi:10.1371/journal.pone.0233303)
Supplement: S4 File — (CSV) [file pone.0233303.s004.csv]

Authors	Author(s) ID	Title	Year	Source title	Volume	Issue	Art. No.	Page start	Page end	Page count	DOI	Link	Abstract	Author Keywords	Index Keywords	EID
Alam M.K., Bell R.W., Biswas W.K.	57203271594;7404520688;6602349968;	Increases in soil sequestered carbon under conservation agriculture cropping decrease the estimated greenhouse gas emissions of wetland rice using life cycle assessment	2019	Journal of Cleaner Production	224			72	87		10.1016/j.jclepro.2019.03.215	https://www.scopus.com/inward/record.uri?eid=2-s2.0-85061306751&doi=10.1016%2fj.jclepro.2019.03.215&partnerID=40&md5=0956fec683bf3d4a981c10b4c0472672	Wetland rainfed rice (Oryza sativa L.), which covers 60 million hectares in South Asia, contributes significantly to agricultural greenhouse gas (GHG) emissions. Mitigation strategies for GHG emissions by wetland rice production are of considerable importance. Life cycle assessment of GHG emissions can be used to assess the mitigation potential of new rice production practices such as seedling es…	Barind area; Global warming potential (GWP) mitigation; Labour requirement; Non-puddled transplanting; Puddling; Rice-based cropping systems	Agricultural wastes; Atmospheric thermodynamics; Crops; Forestry; Gas emissions; Global warming; Greenhouse gases; Organic carbon; Soil conservation; Soils; Wetlands; Barind area; Cropping systems; Global warming potential; Labour requirements; Non-puddled transplanting; Puddling; Life cycle	2-s2.0-85061306751
Alam M.K., Bell R.W., Biswas W.K.	57203271594;7404520688;6602349968;	Decreasing the carbon footprint of an intensive rice-based cropping system using conservation agriculture on the Eastern Gangetic Plains	2019	Journal of Cleaner Production	218			259	272		10.1016/j.jclepro.2019.01.328	https://www.scopus.com/inward/record.uri?eid=2-s2.0-85061304516&doi=10.1016%2fj.jclepro.2019.01.328&partnerID=40&md5=bafbbe95c22e324b33fc29621d7233a0	Emerging conservation agriculture (CA) technologies are being applied in rice-upland cropping systems and their potential to mitigate greenhouse gas emissions of the whole rice-based cropping systems could be significant in South Asia especially if they increase soil organic carbon (SOC) stocks. A streamlined life cycle assessment was conducted in the Eastern Gangetic Plains (Bangladesh) to deter…	Crop establishment practices; Labour requirement; Life cycle GHG; Non-puddled transplanting; Puddled transplanting; Rice-upland triple cropping system; Strip planting	Atmospheric thermodynamics; Carbon footprint; Crops; Gas emissions; Global warming; Greenhouse gases; Landforms; Machinery; Organic carbon; Soil conservation; Soils; Crop establishment; Cropping systems; Labour requirements; Non-puddled transplanting; Puddled transplanting; Strip planting; Life cycle	2-s2.0-85061304516
Ray K., Hasan S.S., Goswami R.	56514666700;57204183488;44461386500;	Techno-economic and environmental assessment of different rice-based cropping systems in an inceptisol of West Bengal, India	2018	Journal of Cleaner Production	205			350	363		10.1016/j.jclepro.2018.09.037	https://www.scopus.com/inward/record.uri?eid=2-s2.0-85054871672&doi=10.1016%2fj.jclepro.2018.09.037&partnerID=40&md5=05626e26709a1f1b48a919d0fb886311	Sustainable intensification in cereal-based cropping systems has become an important issue in present-day agriculture. Hence, finding sustainable cropping systems in terms of techno-economic and environmental dimensions will be a major focus of scientific inquiry in near future. The present study aimed at estimating system productivity, economics, energetics and GHGs emission of 12 rice-based cro…	GWP; Rice-based systems; System productivity; Yield-scaled GHG emission	Chemical analysis; Economics; Fertilizers; Global warming; Greenhouse gases; Intelligent systems; Monte Carlo methods; Productivity; Sensitivity analysis; Soils; Surveys; Sustainable development; Chemical fertilizers; Energy productivity; GHG emission; Global warming potential; Questionnaire surveys; Sustainable resources; System productivity; West Bengal , India; Information management	2-s2.0-85054871672
Lee S.-H., Taniguchi M., Mohtar R.H., Choi J.-Y., Yoo S.-H.	56603384700;55709721000;7003796680;57199098542;16680241000;	An analysis of the water-energy-food-land requirements and CO2 emissions for food security of rice in Japan	2018	Sustainability (Switzerland)	10	9	3354				10.3390/su10093354	https://www.scopus.com/inward/record.uri?eid=2-s2.0-85053610371&doi=10.3390%2fsu10093354&partnerID=40&md5=a34a9599ad289ae4e775729ffa1523b6	The aim of this study is to assess the impact of rice-based food security on water, energy, land, and CO2 emissions from a holistic point of view using the Nexus approach, which analyzes tradeoffs between water, energy, and food management. In Japan, both rice consumption and the area harvested for rice have decreased. Maintaining a high self-sufficiency ratio (SSR) in rice production is an impor…	Complex relationship; Holistic impacts; Rice self-sufficiency; Tradeoff analysis; Water-Energy-Food Nexus	carbon dioxide; carbon emission; crop production; food security; land management; rice; self sufficiency; trade-off; Japan	2-s2.0-85053610371
Zhang G., Ma J., Yang Y., Yu H., Song K., Dong Y., Lv S., Xu H.	55739022700;36077236700;57191365998;57214396848;57201820673;55973863500;56988624900;35235780300;	Achieving low methane and nitrous oxide emissions with high economic incomes in a rice-based cropping system	2018	Agricultural and Forest Meteorology	259			95	106		10.1016/j.agrformet.2018.04.011	https://www.scopus.com/inward/record.uri?eid=2-s2.0-85046172044&doi=10.1016%2fj.agrformet.2018.04.011&partnerID=40&md5=d15eae2eaaf2fa0d3df1dbb74002fb23	Rice cultivation faces increasing challenges to enhance the net ecosystem economic budget (NEEB), which is the balance between economic benefits and environmental costs. Plastic film mulching cultivation (MC) was evaluated for its ability to decrease the global warming potential (GWP) while increasing economic benefits relative to rainfed (RF) and traditional irrigation (TI). To comprehensively a…	CH4 production potential; Field management strategy; Greenhouse gas emission; Net ecosystem economic budget; Plastic film mulching; Soil dissolved organic carbon	cost analysis; cropping practice; dissolved organic carbon; economic conditions; emission control; environmental economics; greenhouse gas; irrigation system; methane; mulching; nitrous oxide; rainfed agriculture; rice; soil carbon; strategic approach; water supply	2-s2.0-85046172044
Yadav G.S., Das A., Lal R., Babu S., Meena R.S., Saha P., Singh R., Datta M.	37262179800;35505018200;55444564800;7202312846;54583928000;56729980800;7407263082;7103022782;	Energy budget and carbon footprint in a no-till and mulch based rice–mustard cropping system	2018	Journal of Cleaner Production	191			144	157		10.1016/j.jclepro.2018.04.173	https://www.scopus.com/inward/record.uri?eid=2-s2.0-85047494968&doi=10.1016%2fj.jclepro.2018.04.173&partnerID=40&md5=106f4da9df75092e9769740d6632c389	The increase in emission of greenhouse gases (GHGs) due to anthropogenic perturbation in both the agricultural and natural eco-systems are degrading the environmental quality. Conventional tillage (CT) and residue burning/removal exacerbates the land degradation and GHG emission, and the impacts are much more in the upland ecosystem than valley lands. Therefore, the aim of the present study was t…	Cleaner production technology; Energy use efficiency,Conservation agriculture; Farm income; System productivity; Upland ecosystem	Agricultural machinery; Agriculture; Budget control; Carbon dioxide; Carbon footprint; Cost reduction; Ecosystems; Environmental technology; Fertilizers; Fossil fuels; Greenhouse gases; Landforms; Manures; Pollution control; Productivity; Agricultural practices; Cleaner production; Conservation agricultures; Conservation measures; Energy-use efficiency; Residue incorporation; System productivity;…	2-s2.0-85047494968
Haque M.M., Biswas J.C., Maniruzzaman M., Choudhury A.K., Naher U.A., Hossain B., Akhter S., Ahmed F., Kalra N.	55670048700;56717286300;57208803200;57195053380;6507879348;57213573692;57201108232;56605835400;7006315056;	Greenhouse gas emissions from selected cropping patterns in Bangladesh	2018	Climate Change and Agriculture in India: Impact and Adaptation				69	77		10.1007/978-3-319-90086-5_7	https://www.scopus.com/inward/record.uri?eid=2-s2.0-85063808202&doi=10.1007%2f978-3-319-90086-5_7&partnerID=40&md5=90a1d9f6993b2d56e9dc4104b74c9e18	There are many cropping systems followed in Bangladesh for enhancing cropping intensity and increasing crop production, but greenhouse gas (GHG) emission from agricultural felds are mostly reported on country basis. In order to estimate of GHG emission from agriculture felds, Cool Farm Tool Beta-3 was used to determine total GHG from selected cropping systems. It was found that non-rice based cro…			2-s2.0-85063808202
Ramsden S.J., Wilson P., Phrommarat B.	7003917218;55587008700;57194601998;	Integrating economic and environmental impact analysis: The case of rice-based farming in northern Thailand	2017	Agricultural Systems	157			1	10		10.1016/j.agsy.2017.06.006	https://www.scopus.com/inward/record.uri?eid=2-s2.0-85021084695&doi=10.1016%2fj.agsy.2017.06.006&partnerID=40&md5=d4a92e727980370d3243348d020305cc	Crop production is associated with a range of potential environmental impacts, including field emissions of greenhouse gases, loss of nitrogen and phosphorous nutrients to water and toxicity effects on humans and natural ecosystems. Farmers can mitigate these environmental impacts by changing their farming systems; however these changes have implications for production and profitability. To addre…	Bio-economic model; Life Cycle Assessment (LCA); Optimisation; Rice; Thailand	crop production; economic analysis; environmental impact assessment; environmental indicator; environmental modeling; farming system; global warming; greenhouse gas; integrated approach; life cycle analysis; optimization; profitability; resource use; rice; trade-off; Thailand	2-s2.0-85021084695
Yadav G.S., Lal R., Meena R.S., Datta M., Babu S., Das A., Layek J., Saha P.	37262179800;55444564800;54583928000;7103022782;7202312846;35505018200;55744936700;56729980800;	Energy budgeting for designing sustainable and environmentally clean/safer cropping systems for rainfed rice fallow lands in India	2017	Journal of Cleaner Production	158			29	37		10.1016/j.jclepro.2017.04.170	https://www.scopus.com/inward/record.uri?eid=2-s2.0-85019626774&doi=10.1016%2fj.jclepro.2017.04.170&partnerID=40&md5=2db9665491373bc7f0115fdb36e8981a	Efficient utilization of rice (Oryza sativa L.) fallow (∼11.6 million hectares) systems can accelerate the growth of Indian agriculture. But, bringing more area under cultivation is an energy-demanding process and a source of gaseous emissions in the era of climate change. Hence, development of environmentally sustainable cropping systems require for efficient use of rice-fallow lands for sustain…	Cropping system; Energy requirement; Global warming potential; Rice fallows; System productivity	Acoustoelectric effects; Budget control; Carbon dioxide; Cultivation; Fertilizers; Gas emissions; Global warming; Grain (agricultural product); Greenhouse gases; Pollution control; Productivity; Cropping systems; Energy requirements; Global warming potential; Rice fallows; System productivity; Climate change	2-s2.0-85019626774
Pokhrel A., Soni P.	57193670279;9248907800;	Performance analysis of different rice-based cropping systems in tropical region of Nepal	2017	Journal of Environmental Management	197			70	79		10.1016/j.jenvman.2017.03.035	https://www.scopus.com/inward/record.uri?eid=2-s2.0-85015696120&doi=10.1016%2fj.jenvman.2017.03.035&partnerID=40&md5=85b42810dac1dda697f8b5ac89477a83	Energy inputs, environmental impacts and economic outputs are the main concerns in today's agricultural production systems. The current study investigated the energy, environmental and financial performances of different rice-based cropping systems (CSs). The CSs studied were: Rice-Wheat-Fallow (R-W-F), Rice-Wheat-Maize (R-W-M), Rice-Wheat-Mungbean (R-W-Mu), Rice-Lentil-Maize (R-L-M), Rice-Lentil…	Cropping systems; Data envelopment analysis; Energy input-output analysis; Financial analysis; Greenhouse gas emissions; Technical efficiency	cropping practice; data envelopment analysis; economic analysis; energy efficiency; farming system; greenhouse gas; input-output analysis; legume; maize; performance assessment; rice; root vegetable; technical efficiency; tropical region; wheat; agricultural land; carbon footprint; controlled clinical trial; controlled study; cropping system; human; lentil; maize; Nepal; nonhuman; onion; randomiz…	2-s2.0-85015696120
Zhou W., Lin S., Wu L., Zhao J., Wang M., Zhu B., Mo Y., Hu R., Chadwick D., Shaaban M.	56488946900;56987993400;57212646574;56819446100;56178794700;57200843163;56388253400;55613262000;7201357399;56357831100;	Substantial N2O emission during the initial period of the wheat season due to the conversion of winter-flooded paddy to rice-wheat rotation	2017	Atmospheric Environment	170			269	278		10.1016/j.atmosenv.2017.09.021	https://www.scopus.com/inward/record.uri?eid=2-s2.0-85030757440&doi=10.1016%2fj.atmosenv.2017.09.021&partnerID=40&md5=5f26f420635419d54f3d37b6d74d59b4	Winter-flooded paddy is a typical rice-based cropping system to conserve water for the next rice growing season. Conversion of winter-flooded paddy to rice-wheat rotation has been widely adopted with the development of the water conservation infrastructure and the government's encouragement of winter agriculture in China in recent decades. However, the effects of this conversion on N2O emission a…	Dissolved organic carbon; N2O emission; Rice-wheat rotation; Water-filled pore space; Winter-flooded paddy	Cultivation; Moisture control; Nitrogen; Organic carbon; Rotation; Soil moisture; Soils; Stream flow; Water conservation; Cropping systems; Dissolved organic carbon; Growing season; N fertilizers; Rice-wheat rotations; Split plot designs; Water-filled pore space; Winter-flooded paddy; Floods; ammonia; dissolved organic carbon; nitrous oxide; organic carbon; unclassified drug; urea; crop rotation;…	2-s2.0-85030757440
Xia L., Xia Y., Li B., Wang J., Wang S., Zhou W., Yan X.	7201956009;36524354900;56191334700;56692477300;40662111200;56488946900;7403596517;	Integrating agronomic practices to reduce greenhouse gas emissions while increasing the economic return in a rice-based cropping system	2016	Agriculture, Ecosystems and Environment	231			24	33		10.1016/j.agee.2016.06.020	https://www.scopus.com/inward/record.uri?eid=2-s2.0-84976531153&doi=10.1016%2fj.agee.2016.06.020&partnerID=40&md5=4fcdcc5bcaee7c78ee213cff6e22bb8b	The effective mitigation of greenhouse gas (GHG) emissions from crop cultivation requires an overall consideration, due to the trade-off relationship between GHGs and the mitigation measures sometimes undermining grain yields and economic returns. To explore the maximum potential of GHG mitigation without sacrificing economic returns, we investigated the GHG emissions, crop yields and economic re…	Greenhouse gas intensity; N reduction; Net economic benefit; Rice-cropping system; Straw fermentation	agricultural emission; agronomy; crop yield; emission control; emission inventory; fallow; farming system; fermentation; fertilizer application; greenhouse gas; legume; methane; nitrous oxide; return period; rice; straw; wheat; China; Taihu Lake; Triticum aestivum; Vicia faba	2-s2.0-84976531153
Alam M.K., Biswas W.K., Bell R.W.	57203271594;6602349968;7404520688;	Greenhouse gas implications of novel and conventional rice production technologies in the Eastern-Gangetic plains	2016	Journal of Cleaner Production	112			3977	3987		10.1016/j.jclepro.2015.09.071	https://www.scopus.com/inward/record.uri?eid=2-s2.0-84959469585&doi=10.1016%2fj.jclepro.2015.09.071&partnerID=40&md5=b268a38dcdf4f7b3c60d7ba265d2f3b4	Wetland rice (Oryza sativa L.) production contributes 55% of agricultural greenhouse gas (GHG) emissions in the world. Hence any new technology with the potential to reduce the GHG emissions of wetland rice could make a significant contribution to total global warming mitigation by agriculture. We applied a streamlined life cycle assessment to the effect of a novel unpuddled transplanting of rice…	Barind area; Global warming mitigation potential; Life cycle assessment; Puddling; Rice based cropping systems; Unpuddled transplanting	Agricultural machinery; Agricultural wastes; Agriculture; Carbon dioxide; Gas emissions; Global warming; Life cycle; Machinery; Wetlands; Barind area; Cropping systems; Life Cycle Assessment (LCA); Puddling; Unpuddled transplanting; Greenhouse gases	2-s2.0-84959469585
Hu A.-Y., Sun X., Liu Q.	57189645671;56010840100;57198641609;	Effects of different rotation systems on greenhouse gas (CH4 and N2O) emissions in the Taihu Lake region, China	2016	Chinese Journal of Applied Ecology	27	1		99	106			https://www.scopus.com/inward/record.uri?eid=2-s2.0-84959048474&partnerID=40&md5=0d110db59f13705d57ba057f80743472	We conducted a greenhouse gas emissions study of different rice-based cropping systems in the Taihu Lake region. The results indicated that the seasonal CH4 emission initially increased, but declined over time. CH4 emission mainly occurred during the early stages of rice growth and decreased after the paddy soil dried. N2O emission mainly occurred during the fertilizer application and paddy field…	Chinese milk vetch; Global warming potential; Greenhouse gas; Rice season; Rotation system	agricultural emission; crop rotation; crop yield; emission inventory; fertilizer application; global warming; herb; legume; paddy field; rice; season; China; Taihu Lake; Triticum aestivum; Vicia; fertilizer; gas; methane; nitrogen; nitrous oxide; soil; agriculture; analysis; China; gas; greenhouse effect; Oryza; procedures; season; soil; Vicia; wheat; Agriculture; China; Fertilizers; Gases; Globa…	2-s2.0-84959048474
Xiong Z., Liu Y., Wu Z., Zhang X., Liu P., Huang T.	7202955909;55181963300;56984647700;53865964100;8365996400;36025464500;	Differences in net global warming potential and greenhouse gas intensity between major rice-based cropping systems in China	2015	Scientific Reports	5		17774				10.1038/srep17774	https://www.scopus.com/inward/record.uri?eid=2-s2.0-84948808511&doi=10.1038%2fsrep17774&partnerID=40&md5=a5095788adc12b2032702176a43263a3	Double rice (DR) and upland crop-single rice (UR) systems are the major rice-based cropping systems in China, yet differences in net global warming potential (NGWP) and greenhouse gas intensity (GHGI) between the two systems are poorly documented. Accordingly, a 3-year field experiment was conducted to simultaneously measure methane (CH4) and nitrous oxide (N2O) emissions and changes in soil orga…		methane; nitrous oxide; China; crop production; greenhouse effect; growth, development and aging; Oryza; China; Crop Production; Global Warming; Greenhouse Effect; Methane; Nitrous Oxide; Oryza	2-s2.0-84948808511
Zhou M., Zhu B., Brüggemann N., Wang X., Zheng X., Butterbach-Bahl K.	55448852200;57200843163;8672106400;8678735900;7404090470;6701427927;	Nitrous oxide and methane emissions from a subtropical rice-rapeseed rotation system in China: A 3-year field case study	2015	Agriculture, Ecosystems and Environment	212			297	309		10.1016/j.agee.2015.07.010	https://www.scopus.com/inward/record.uri?eid=2-s2.0-84938791104&doi=10.1016%2fj.agee.2015.07.010&partnerID=40&md5=2123122f76dbe85f31cf9715df5ff9da	Fertilizer nitrogen (N) application has been shown to impact both methane (CH4) and nitrous oxide (N2O) emissions from rice-based crop systems, yet the responses of CH4 and N2O fluxes to N fertilizer applications in subtropical rice-rapeseed rotation systems are not well documented. A three-year field experiment was conducted to simultaneously measure the fluxes of CH4 and N2O from a subtropical …	Fertilizer nitrogen; Greenhouse gas intensity; Methane; Nitrous oxide; Rapeseed; Rice	agricultural emission; carbon dioxide; crop rotation; crop yield; environmental conditions; fertilizer application; growing season; herb; management practice; methane; nitrous oxide; rice; China; Brassica napus	2-s2.0-84938791104
An N., Fan M., Zhang F., Christie P., Yang J., Huang J., Guo S., Shi X., Tang Q., Peng J., Zhong X., Sun Y., Lv S., Jiang R., Dobermann A.	56668427600;8611894100;7404969066;55359801800;57188535749;12039121200;14028341300;55754511000;16318115200;24723225400;7202160473;56174898900;56988624900;7202306909;7004088957;	Exploiting co-benefits of increased rice production and reduced greenhouse gas emission through optimized crop and soil management	2015	PLoS ONE	10	10	e0140023				10.1371/journal.pone.0140023	https://www.scopus.com/inward/record.uri?eid=2-s2.0-84949009731&doi=10.1371%2fjournal.pone.0140023&partnerID=40&md5=a55d3a802e35ef2b364988e3f63f2c51	Meeting the future food security challenge without further sacrificing environmental integrity requires transformative changes in managing the key biophysical determinants of increasing agronomic productivity and reducing the environmental footprint. Here, we focus on Chinese rice production and quantitatively address this concern by conducting 403 on-farm trials across diverse rice farming syste…		agricultural worker; Article; carbon footprint; China; crop management; crop production; cropping system; environmental impact assessment; greenhouse effect; nonhuman; plant growth; rice; soil management; water management; agriculture; chemistry; cost benefit analysis; crop production; economics; growth, development and aging; Oryza; prevention and control; procedures; soil; water supply; carbon …	2-s2.0-84949009731
Choudhury S.R., Chowdhury R.	56740083800;56187753600;	Moderation of green-house gas emission from rice-based cropping system to combat the effect of climate change	2015	Research on Crops	16	3		378	388		10.5958/2348-7542.2015.00053.4	https://www.scopus.com/inward/record.uri?eid=2-s2.0-84982129603&doi=10.5958%2f2348-7542.2015.00053.4&partnerID=40&md5=7076a6e3259c4e6b61e632a7dc554b46	Rice agriculture interventions contribute towards the green-house gas (GHGs) emission responsible for global warming that put forward changes in climatic variables. Efforts should be made to reduce GHGs emission for restraining global warming. Keeping this in view, a field experiment was carried out to evaluate the feasibility of different management practices for mitigating the green-house gases…	Climate change; DSR; global warming potential; green-house gases; greengram		2-s2.0-84982129603
Nayak D., Saetnan E., Cheng K., Wang W., Koslowski F., Cheng Y.-F., Zhu W.Y., Wang J.-K., Liu J.-X., Moran D., Yan X., Cardenas L., Newbold J., Pan G., Lu Y., Smith P.	12138985400;14024760200;49662782000;55949763100;56180903700;57206449434;7404232648;7701334071;36077931900;57196944257;7403596517;7004368569;56684781800;7201975871;55745536200;57201748498;	Management opportunities to mitigate greenhouse gas emissions from Chinese agriculture	2015	Agriculture, Ecosystems and Environment	209			108	124		10.1016/j.agee.2015.04.035	https://www.scopus.com/inward/record.uri?eid=2-s2.0-84937553872&doi=10.1016%2fj.agee.2015.04.035&partnerID=40&md5=ea260b55864a2ea0fe4ba50c05b0f979	Agriculture accounts for approximately 11% of China's national greenhouse gas (GHG) emissions. Through adoption of region-specific best management practices, Chinese farmers can contribute to emission reduction while maintaining food security for its large population (&gt;1300 Million). This paper presents the outcome of a bottom-up assessment to quantify technical potential of mitigation measure…	Agriculture; China; Cropland; Economic potential; Grassland; Livestock; MACC; Management; Technical potential	abatement cost; arable land; best management practice; crop yield; emission control; fertilizer application; food security; grassland; greenhouse gas; livestock farming; methane; mitigation; technology adoption; China	2-s2.0-84937553872
Zhao X., Wang S., Xing G.	57207846317;7410336587;7103115650;	Maintaining rice yield and reducing N pollution by substituting winter legume for wheat in a heavily-fertilized rice-based cropping system of southeast China	2015	Agriculture, Ecosystems and Environment	202			79	89		10.1016/j.agee.2015.01.002	https://www.scopus.com/inward/record.uri?eid=2-s2.0-84920926071&doi=10.1016%2fj.agee.2015.01.002&partnerID=40&md5=39c7f717d1be0f1c3872450751c44075	Substituting a N-fixing legume for winter wheat has recently been suggested as a feasible method for mitigating N pollution from heavily-fertilized rice/wheat cropping system in the Taihu Lake Plain of southeast China. To understand the agronomic and environmental value of planting legumes instead of wheat, a 3-year consecutive field observation encompassing six crop seasons was conducted to comp…	Chemical N input reduction; Field-scale monitoring; Leguminous residue incorporation; N runoff and leaching; N2O emission; NH3 volatilization	ammonia; crop yield; cropping practice; fertilizer application; intensive agriculture; leaching; legume; nitrogen; nitrogen oxides; pollution control; rice; runoff; wheat; China; Taihu Lake; Triticum aestivum; Vicia	2-s2.0-84920926071
Zhou M., Zhu B., Butterbach-Bahl K., Wang X., Zheng X.	55448852200;57200843163;6701427927;8678735900;7404090470;	Nitrous oxide emissions during the non-rice growing seasons of two subtropical rice-based rotation systems in southwest China	2014	Plant and Soil	383	1-2		401	414		10.1007/s11104-014-2174-x	https://www.scopus.com/inward/record.uri?eid=2-s2.0-84938799161&doi=10.1007%2fs11104-014-2174-x&partnerID=40&md5=eef42a0d72a174e3b23c932890b2f3dd	Background and aims: High nitrous oxide (N<inf>2</inf>O) emissions may occur during the non-rice growing season of Chinese rice-upland crop rotation systems. However, our understanding of N<inf>2</inf>O emission during this season is poor due to a scarcity of available field N<inf>2</inf>O measurements.Methods: Using the static manual chamber-GC technique, seasonal N<inf>2</inf>O emissions during…	Nitrous oxide; Non-rice season; Rapeseed; Wheat; Yield-scaled emission		2-s2.0-84938799161
Deng J., Zhou Z., Zheng X., Liu C., Yao Z., Xie B., Cui F., Han S., Zhu J.	37021109400;14122663500;7404090470;57191676656;18435559900;24438557500;55808792200;7405946441;56403508700;	Annual emissions of nitrous oxide and nitric oxide from rice-wheat rotation and vegetable fields: A case study in the Tai-Lake region, China	2012	Plant and Soil	360	1-2		37	53		10.1007/s11104-012-1223-6	https://www.scopus.com/inward/record.uri?eid=2-s2.0-84867742925&doi=10.1007%2fs11104-012-1223-6&partnerID=40&md5=f7dce2a2dd2200feee6affc0fee6a96a	Background and aims: Knowledge on nitrous oxide (N 2O) and nitric oxide (NO) emissions from typical cropping systems in the Tai-Lake region is important for estimating regional inventory and proposing effective N 2O and NO mitigation options. This study aimed at a) characterizing the seasonal and annual emissions of both gases from the major cropping systems, and b) determining their direct emiss…	Emission factor; Fertilization; Nitric oxide; Nitrous oxide; Rice-wheat rotation; Vegetable	agricultural emission; atmospheric pollution; crop rotation; emission inventory; fertilizer application; growing season; manure; nitric oxide; nitrous oxide; rice; slurry; vegetable; wheat; China; Taihu Lake; Triticum aestivum	2-s2.0-84867742925
Datta A., Rao K.S., Santra S.C., Mandal T.K., Adhya T.K.	12139448900;7404812838;7006693521;7005344876;7003671290;	Greenhouse gas emissions from rice based cropping systems: Economic and technologic challenges and opportunities	2011	Mitigation and Adaptation Strategies for Global Change	16	5		597	615		10.1007/s11027-011-9284-z	https://www.scopus.com/inward/record.uri?eid=2-s2.0-79955989171&doi=10.1007%2fs11027-011-9284-z&partnerID=40&md5=69ef9fa73560f38c600c93e4c4727471	Recent market slump in rice, less rainfall during monsoon, high temperature and scarcity of water during dry season leads to lower grain yield and less profit from rice cultivation in India. Farmers' grow upland crops like chickpea (Cicer arietinum), greengram (Vigna radiate), mustard (Brassica nigra), corn (Zea maize), pigeonpea (Cajanus cajan), potato (Solanum tuberosum), sunflower (Helianthus …	C-cost; C-credit; CH4 flux; GWP; Irrigated rice based cropping system; N2O flux	agricultural practice; climate change; crop rotation; crop yield; cultivation; greenhouse gas; high temperature; legume; methane; nitrous oxide; potato; precipitation intensity; rainfall; rice; India; Brassica nigra; Cajanus cajan; Cicer arietinum; Helianthus; Helianthus annuus; Oryza sativa; Sesamum indicum; Solanum tuberosum; Vigna; Zea; Zea mays	2-s2.0-79955989171
Pathak H., Wassmann R.	57212479844;7006047402;	Introducing greenhouse gas mitigation as a development objective in rice-based agriculture: I. Generation of technical coefficients	2007	Agricultural Systems	94	3		807	825		10.1016/j.agsy.2006.11.015	https://www.scopus.com/inward/record.uri?eid=2-s2.0-34249305190&doi=10.1016%2fj.agsy.2006.11.015&partnerID=40&md5=8dfaac99a919cb58a45153e9e35a6146	This study presents a modeling tool to assess emission of greenhouse gases (GHG) from the agricultural sector as affected by land-use and residue utilization options. The overall purpose of this tool is twofold: (i) a spreadsheet model for comprehensive compilation of the direct and indirect emissions from land management, residue-burning and fossil fuel consumption through on-farm and off-farm o…	Carbon dioxide; Land-use planning; Methane; Nitrous oxide; Rice-wheat systems; Systems analysis	agricultural emission; assessment method; cost-benefit analysis; crop production; crop rotation; cropping practice; emission control; global warming; greenhouse gas; methane; mitigation; modeling; paddy farming; rice; wheat; Asia; Eurasia; Haryana; India; South Asia; Bos; Triticum aestivum	2-s2.0-34249305190
Babu Y.J., Li C., Frolking S., Nayak D.R., Adhya T.K.	13605519700;57203774566;7004021287;12138985400;7003671290;	Field validation of DNDC model for methane and nitrous oxide emissions from rice-based production systems of India	2006	Nutrient Cycling in Agroecosystems	74	2		157	174		10.1007/s10705-005-6111-5	https://www.scopus.com/inward/record.uri?eid=2-s2.0-33745612446&doi=10.1007%2fs10705-005-6111-5&partnerID=40&md5=771ce91e39c7902cd486908f7e1205d9	The DNDC (DeNitrification and DeComposition) model was tested against experimental data on CH4 and N2O emissions from rice fields at different geographical locations in India. There was a good agreement between the simulated and observed values of CH4 and N2O emissions. The difference between observed and simulated CH4 emissions in all sites ranged from -11.6 to 62.5 kg C ha-1 season-1. Most disc…	Biogeochemical model; Global change; Methane emission; Nitrous oxide emissions; Rice paddy	biogeochemical cycle; emission; environmental impact; greenhouse gas; land management; methane; model; nitrous oxide; paddy field; productivity; resource use; seasonal variation; sensitivity analysis; Allahabad; Asia; Eurasia; India; South Asia; Uttar Pradesh	2-s2.0-33745612446
Jiang C., Wang Y., Zheng X., Zhu B., Huang Y., Hao Q.	55705028500;7601490850;7404090470;8567835900;7501572364;8330438900;	Methane and nitrous oxide emissions from three paddy rice based cultivation systems in Southwest China	2006	Advances in Atmospheric Sciences	23	3		415	424			https://www.scopus.com/inward/record.uri?eid=2-s2.0-33646853838&partnerID=40&md5=3da9d2c5384107093bcbbdcca4a1112b	To understand methane (CH4) and nitrous oxide (N2O) emissions from permanently flooded rice paddy fields and to develop mitigation options, a field experiment was conducted in situ for two years (from late 2002 to early 2005) in three rice-based cultivation systems, which are a permanently flooded rice field cultivated with a single time and followed by a non-rice season (PF), a rice-wheat rotati…	CH4; Cultivation systems; Global warming potential (GWP); N2O; Permanently flooded rice fields		2-s2.0-33646853838
Jagadeesh Babu Y., Li C., Frolking S., Nayak D.R., Datta A., Adhya T.K.	12139239700;35409507100;7004021287;12138985400;12139448900;7003671290;	Modelling of methane emissions from rice-based production systems in India with the denitrification and decomposition model: Field validation and sensitivity analysis	2005	Current Science	89	11		1904	1912			https://www.scopus.com/inward/record.uri?eid=2-s2.0-31644443876&partnerID=40&md5=5c1f03ee9dae4fca173894b743aeb85b	The DNDC (DeNitrification and DeComposition) model was calibrated and tested against experimental data on CH4 emission from rice fields of Central Rice Research Institute, Cuttack, India. There was good agreement between the simulated and observed values of grain yield, total biomass, N uptake and seasonal CH4 emission. Overall, the model satisfactorily simulated the seasonal variations of CH4 em…	Climate change; DNDC model; Field validation; Indian rice paddy; Methane emission	Oryza sativa (indica cultivar-group)	2-s2.0-31644443876
Li C., Mosier A., Wassmann R., Cai Z., Zheng X., Huang Y., Tsuruta H., Boonjawat J., Lantin R.	35409507100;7005232591;7006047402;7402904944;7404090470;7501572364;7103375461;6507884489;6603516530;	Modeling greenhouse gas emissions from rice-based production systems: Sensitivity and upscaling	2004	Global Biogeochemical Cycles	18	1		GB1043 1	19			https://www.scopus.com/inward/record.uri?eid=2-s2.0-2942672335&partnerID=40&md5=3dff8c8748340fa29ce549d744cef8b9	A biogeochemical model, Denitrification-Decomposition (DNDC), was modified to enhance its capacity of predicting greenhouse gas (GHG) emissions from paddy rice ecosystems. The major modifications focused on simulations of anaerobic biogeochemistry and rice growth as well as parameterization of paddy rice management. The new model was tested for its sensitivities to management alternatives and var…	Climate change; Methane; Nitrous oxide	agricultural emission; biogeochemical cycle; climate change; greenhouse gas; methane; nitrous oxide; paddy farming	2-s2.0-2942672335
Xiong Z.Q., Xing G.X., Tsuruta H., Shen G.Y., Shi S.L., Du L.J.	7202955909;7103115650;7103375461;36945248600;7402200611;7201905864;	Measurement of nitrous oxide emissions from two rice-based cropping systems in China	2002	Nutrient Cycling in Agroecosystems	64	1-2		125	133		10.1023/A:1021179605327	https://www.scopus.com/inward/record.uri?eid=2-s2.0-0036955623&doi=10.1023%2fA%3a1021179605327&partnerID=40&md5=329b38b578ad291868f4ab894fd25c3a	A field experiment was conducted to investigate the effects of winter management and N fertilization on N2O emission from a double rice-based cropping system. A rice field was either cropped with milk vetch (plot V) or left fallow (plot F) during the winter between rice crops. The milk vetch was incorporated in situ when the plot was prepared for rice transplanting. Then the plots V and F were di…	Cropping system; Fallow; Fertilization; Green manure; N2O emission; Paddy	cropping practice; fertilizer application; flux measurement; manure; nitrous oxide; soil emission; China; Vicia	2-s2.0-0036955623
Gupta P.K., Sharma C., Bhattacharya S., Mitra A.P.	7404234515;55418157600;35475599000;7402543304;	Scientific basis for establishing country greenhouse gas estimates for rice-based agriculture: An Indian case study	2002	Nutrient Cycling in Agroecosystems	64	1-2		19	31		10.1023/A:1021117029359	https://www.scopus.com/inward/record.uri?eid=2-s2.0-0036950409&doi=10.1023%2fA%3a1021117029359&partnerID=40&md5=587ca3eceb78922754a5a338c85d359d	A comprehensive scientific assessment of CH4 budget estimation for Indian rice paddies, based on a decade of measurements in India, is presented. Indian paddy cultivation areas contain soils that have low to medium levels of soil organic carbon. The average seasonally integrated CH4 flux (Esif) values calculated from these measurements were 15.3 ± 2.6 g m-2 for continuously flooded (CF), 6.9 ± 4.…	Budget estimate; India; Methane emission; Rice paddy; Soil organic carbon	agricultural emission; methane; paddy field; soil amendment; soil carbon; India; Oryza sativa (indica cultivar-group)	2-s2.0-0036950409
Abao E.B., Bronson K.F., Wassmann R., Singh U.	55663577800;7003472390;7006047402;7402544423;	Simultaneous records of methane and nitrous oxide emissions in rice-based cropping systems under rainfed conditions	2000	Nutrient Cycling in Agroecosystems	58	1-3		131	139		10.1023/A:1009842502608	https://www.scopus.com/inward/record.uri?eid=2-s2.0-0034527972&doi=10.1023%2fA%3a1009842502608&partnerID=40&md5=c1eb4717a6282876fdfc7e9d578dc01e	Rainfed rice (Oryza sativa L.)-based cropping systems are characterized by alternate wetting and drying cycles as monsoonal rains come and go. The potential for accumulation and denitrification of NO3 is high in these systems as is the production and emission of CH4 during the monsoon rice season. Simultaneous measurements of CH4 and N20 emissions using automated closed chamber methods have been …	Automated closed chamber method; Cowpea; Denitrification; Methane sink; Rainfall; Residue management; Slow-release nitrogen fertilizer; Wheat	crop management; cropping system; denitrification; growing season; methane; nitrous oxide emission; Philippines; rain; vigna unguiculata; wheat; agricultural practice; emission; methane; nitrous oxide; paddy field; Thailand; Oryza sativa; Triticum aestivum; Vigna unguiculata	2-s2.0-0034527972
Adhya T.K., Mishra S.R., Rath A.K., Bharati K., Mohanty S.R., Ramakrishnan B., Rao V.R., Sethunathan N.	7003671290;7402725660;35122062600;6601969207;14020213500;7004635283;7402898726;7006929504;	Methane efflux from rice-based cropping systems under humid tropical conditions of eastern India	2000	Agriculture, Ecosystems and Environment	79	1		85	90		10.1016/S0167-8809(99)00144-9	https://www.scopus.com/inward/record.uri?eid=2-s2.0-0034031425&doi=10.1016%2fS0167-8809%2899%2900144-9&partnerID=40&md5=536f8235c4f3c33e38eeec46f712dbc9	Tropical rice paddy is considered to be one of the major anthropogenic source of atmospheric methane (CH4). In a field study spread over the dry and wet seasons of a calendar year, the CH4 emission from upland (oilseed and pulse) crops in the dry season and a succeeding lowland rice (Oryza sativa L.) crop in the wet season was compared with rice-rice rotation in both seasons under flooded conditi…	Cropping system; Dry season; Flooded rice; Methane efflux; Upland crops; Wet season	crop production; methane; rice; tropical environment; India; Oryza sativa	2-s2.0-0034031425
